# Supplementary material for: Identification and validation of diagnostic biomarkers for intrahepatic cholestasis of pregnancy based on untargeted and targeted metabolomics analyses of urine metabolite profiles
Source: BMC Pregnancy Childbirth. 2023 Nov 30;23:828. doi: 10.1186/s12884-023-06102-6 (PMC10691115; doi:10.1186/s12884-023-06102-6)
Supplement: Supplementary file 2 — Supplementary Material 2 [file 12884_2023_6102_MOESM2_ESM.xlsx]

## Sheet: Sheet1
Supplemental table. The extra identification data of metabolites changed in intrahepatic cholestasis of pregnancy (ICP) urine specimens. (Positive and negative merge mode)
id	MS2 name	MS2 ppm	MS2 score	KEGG ID	Monoisotopic Molecular Weight	RT [min]	Formula	Molecular Weight	m/z	MEAN T2	MEAN N2	VIP	P-VALUE	Q-VALUE	FOLD CHANGE	LOG_FOLDCHANGE	1_1N_N	1_2N_N	1_4N_N	1_5N_N	1_6N_N	1_7N_N	1_8N_N	1_9N_N	2_1N_N	2_2N_N	2_3N_N	2_4N_N	2_5N_N	2_6N_N	2_7N_N	2_8N_N
71	Uracil	-19.72	57.6	C00106	112.027	0.941	C4 H4 N2 O2	112.025	111.018	3.69884e-05	9.63293e-05	1.78999	0.00303897	0.130729	0.383978	-1.3809	6.06542e-05	4.96404e-05	8.92039e-06	5.75962e-05	3.85905e-05	2.06618e-05	4.28688e-05	1.69744e-05	6.15893e-05	8.95296e-05	0.000110349	4.9056e-05	0.000162302	6.61588e-05	7.66125e-05	0.000155036
120	Succinic acid	-18.74	81.8		118.027	0.823	C4 H6 O4	118.024	117.017	0.000216584	0.000301218	1.28594	0.0497094	0.230008	0.719026	-0.475884	0.000210381	0.000319233	0.000118538	0.000210635	0.00033202	0.000109363	0.000268054	0.000164447	0.0004168	0.000283738	0.000264587	0.000211474	0.00025945	0.000393446	0.000328696	0.000251556
168	Imidazoleacetic acid	-17.56	56.3	C02835	126.043	1.218	C5 H6 N2 O2	126.041	125.033	8.43668e-06	1.53268e-05	1.54319	0.0401265	0.219662	0.550454	-0.861306	1.42505e-05	7.94611e-06	4.35312e-06	4.13175e-06	1.15286e-05	2.67172e-06	1.8499e-05	4.11263e-06	8.86374e-06	7.70604e-06	2.06668e-05	1.2897e-05	2.57297e-05	1.48419e-05	1.12626e-05	2.06464e-05
187	L-Pyroglutamic acid	-17.78	42.5		129.043	0.781	C5 H7 N O3	129.04	128.033	0.000481731	0.000711063	1.49016	0.0204838	0.189907	0.677481	-0.561748	0.000744831	0.000608909	0.000234375	0.000537125	0.000357718	0.000292232	0.000640818	0.000437843	0.000748985	0.000618225	0.000454928	0.000877472	0.00085172	0.000887905	0.000494085	0.000755181
214	Ethylmalonic acid	-16.92	12.5		132.042	0.838	C5 H8 O4	132.04	131.033	5.36249e-05	0.000108426	1.5997	0.0326619	0.210467	0.494575	-1.01574	4.61167e-05	5.85144e-05	4.94976e-05	3.72872e-05	5.37833e-05	7.44292e-05	5.38121e-05	5.55588e-05	6.86595e-05	5.2686e-05	0.000127324	0.000228364	8.37069e-05	0.000127078	0.000126391	5.32008e-05
246	L-Threonic acid	-16.69	51.3	C01620	136.037	1.229	C4 H8 O5	136.035	135.028	2.84179e-05	4.26445e-05	1.79481	0.00182104	0.112365	0.666391	-0.585559	3.50971e-05	3.01489e-05	2.44181e-05	4.24207e-05	2.09418e-05	1.48776e-05	3.45272e-05	2.49118e-05	4.32372e-05	4.89189e-05	4.62122e-05	3.77481e-05	3.30425e-05	4.52487e-05	4.81544e-05	3.85941e-05
334	N-Methylleucine	-15.49	21.9		145.11	5.588	C7 H15 N O2	145.108	144.101	7.73936e-06	1.43039e-05	1.67988	0.0305982	0.207914	0.541065	-0.886126	8.47633e-06	6.55437e-06	4.85533e-06	7.4863e-06	3.89559e-06	3.90493e-06	2.05061e-05	6.23591e-06	1.03339e-05	7.85264e-06	1.13312e-05	2.54019e-05	1.33751e-05	1.7112e-05	1.1858e-05	1.71668e-05
350	D-Glutamine	-15.47	47.7	C00819	146.069	0.866	C5 H10 N2 O3	146.067	145.06	0.000144149	0.000319514	1.80989	0.0186958	0.185265	0.45115	-1.14832	8.66568e-05	0.000160892	0.000123983	0.000183829	0.000132037	0.000171654	0.000154931	0.000139205	0.000350967	0.000664142	0.000251112	0.000298652	0.000168752	0.000398497	0.000279699	0.000144289
355	L-Glutamic acid	-15.71	33.1	C00025	147.053	0.8	C5 H9 N O4	147.051	146.044	0.000463806	0.000555352	1.41853	0.0277119	0.203837	0.835157	-0.25988	0.000535285	0.000499445	0.000312249	0.000458991	0.000449073	0.000399119	0.00062169	0.000434598	0.000592145	0.00052811	0.000573038	0.000521943	0.000547835	0.000611189	0.000558122	0.000510435
366	Mevalonic acid	-15.98	37.9		148.074	1.181	C6 H12 O4	148.071	147.064	0.000128771	0.000209254	1.40828	0.0120757	0.166869	0.615379	-0.700453	0.000156017	4.16528e-05	0.000155898	0.000216067	0.000146684	6.51439e-05	0.000129719	0.000118983	0.000271189	0.000203526	0.000133146	0.000254018	0.000130608	0.00023984	0.000262561	0.000179142
437	L-Histidine	-14.77	78.2	C00135	155.069	0.706	C6 H9 N3 O2	155.067	154.06	0.000721	0.00119076	1.53062	0.0293711	0.206259	0.605497	-0.723807	0.000689526	0.00133589	0.000384583	0.000480226	0.000769355	0.000504893	0.000911346	0.000692179	0.00165162	0.00197458	0.00126088	0.000678982	0.000847929	0.00134743	0.00101922	0.000745406
483	Nonanoic acid	-14.75	98	C01601	158.131	6.114	C9 H18 O2	158.128	157.121	6.07695e-06	2.22421e-05	1.75901	0.0329839	0.210842	0.273219	-1.87187	1.50132e-05	1.1754e-05	7.17031e-06	2.11878e-06	1.1371e-06	3.88306e-06	5.10009e-06	2.43903e-06	3.51545e-06	1.2142e-05	2.05687e-05	5.74207e-05	1.32039e-05	3.38078e-05	2.6452e-05	1.0826e-05
497	2-OXOADIPATE	-14.3	43.4		160.037	0.794	C6 H8 O5	160.035	159.028	0.000156503	0.000212952	1.40048	0.0300684	0.207212	0.73492	-0.44434	0.000200405	0.000164759	0.000118474	0.000146201	0.000199706	7.59161e-05	0.000215076	0.000131487	0.000256803	0.000188633	0.000148499	0.000188826	0.000282595	0.000251934	0.000204578	0.00018175
577	Perillic acid	-13.38	46.3	C11924	166.099	5.746	C10 H14 O2	166.097	165.09	2.70062e-05	5.98262e-05	1.69904	0.0100898	0.160369	0.45141	-1.14749	3.12248e-05	3.92501e-05	1.47995e-05	1.39765e-05	2.65539e-05	3.27219e-05	3.60187e-05	2.15039e-05	4.73732e-05	2.63084e-05	5.81753e-05	0.000100489	2.57661e-05	6.43401e-05	6.73262e-05	8.88315e-05
606	Geranic acid	-13.61	68.2		168.115	5.554	C10 H16 O2	168.113	167.105	9.3861e-06	1.56886e-05	1.5834	0.0390217	0.218424	0.598276	-0.741118	1.10328e-05	1.56278e-05	8.41286e-06	4.27298e-06	5.84953e-06	7.45751e-06	1.49925e-05	7.44279e-06	8.55638e-06	2.36349e-05	2.14993e-05	1.09199e-05	1.7569e-05	9.11659e-06	1.04877e-05	2.37249e-05
764	Hydroxyphenyllactic acid	-12.54	55.8	C03672	182.058	2.954	C9 H10 O4	182.056	181.048	0.000421269	0.00124073	1.61302	0.0266872	0.202223	0.339533	-1.55838	0.000483403	0.000227379	0.000772085	0.000383851	0.000736032	0.000153306	0.000255538	0.000358556	0.000383502	0.000244511	0.00163261	0.000893286	0.00174288	0.00123762	0.000983748	0.00280767
842	Glycyl-L-leucine	-12.36	30.3	C02155	188.116	0.948	C8 H16 N2 O3	188.114	187.106	3.87583e-06	9.06663e-06	1.67851	0.0175687	0.181996	0.427482	-1.22606	8.41999e-06	3.29948e-06	2.26607e-06	5.18275e-06	2.87343e-06	1.7623e-06	6.19944e-06	1.00314e-06	5.02227e-06	1.34533e-05	7.97844e-06	9.87778e-06	5.20366e-06	1.83367e-05	8.64496e-06	4.0159e-06
848	N-Acetylglutamic acid	-12	30.3		189.064	1.057	C7 H11 N O5	189.061	188.054	5.15073e-05	7.3913e-05	1.37689	0.0463354	0.226645	0.696863	-0.521053	8.13577e-05	6.02104e-05	3.30118e-05	5.37834e-05	5.13704e-05	2.20855e-05	4.16259e-05	6.8613e-05	7.72125e-05	4.67399e-05	9.28699e-05	6.70725e-05	7.85784e-05	9.64719e-05	3.87045e-05	9.36544e-05
965	DL-4-Hydroxy-3-methoxymandelic acid	-11.43	20.6		198.053	0.84	C9 H10 O5	198.051	197.043	2.9251e-05	5.39033e-05	1.44031	0.0425708	0.222408	0.542657	-0.881888	3.80465e-05	3.41343e-05	1.79822e-05	5.21089e-05	2.38571e-05	1.26839e-05	4.21954e-05	1.29998e-05	2.91605e-05	4.98627e-05	4.27292e-05	3.19748e-05	4.73208e-05	0.000114332	7.19192e-05	4.39272e-05
1673	N-acetyltryptophan	-8.73	35.1		246.1	4.801	C13 H14 N2 O3	246.098	245.091	4.42405e-05	0.000126541	1.25238	0.0282478	0.204644	0.349614	-1.51617	1.86742e-05	7.84344e-06	9.48612e-05	0.000101335	7.54633e-05	2.36779e-05	1.83461e-05	1.37224e-05	2.72422e-05	0.000211762	7.86088e-05	0.000212002	0.000202516	0.000187936	4.96457e-06	8.72965e-05
2281	Xanthosine	-7.99	69.4	C01762	284.076	1.305	C10 H12 N4 O6	284.073	283.066	3.6293e-05	5.43001e-05	1.36217	0.0411896	0.220803	0.668377	-0.581266	3.58673e-05	4.32641e-05	1.77783e-05	5.09996e-05	3.45582e-05	2.31531e-05	6.21844e-05	2.25386e-05	3.43518e-05	7.84572e-05	6.38133e-05	3.47851e-05	5.75223e-05	7.31157e-05	4.64725e-05	4.5883e-05
2298	Stearic acid	-7.94	99.7		284.272	14.282	C18 H36 O2	284.269	283.262	8.66001e-06	1.42733e-05	1.41181	0.0450175	0.225224	0.606727	-0.720881	3.26041e-06	6.09742e-06	8.72995e-06	4.34946e-06	8.07642e-06	1.84317e-05	6.21597e-06	1.41187e-05	1.94008e-05	1.82058e-05	2.0151e-05	8.58527e-06	9.72179e-06	9.98829e-06	1.01604e-05	1.79733e-05
2501	N2-Methylguanosine	-8.28	79.9		297.107	1.418	C11 H15 N5 O5	297.105	296.098	4.44306e-05	7.09584e-05	1.61313	0.0129103	0.169151	0.62615	-0.675419	6.73186e-05	5.27026e-05	2.93111e-05	6.35365e-05	1.69027e-05	3.18265e-05	6.58123e-05	2.80348e-05	5.7407e-05	8.15074e-05	0.000103371	4.93692e-05	8.03478e-05	6.26094e-05	6.31678e-05	6.98877e-05
2964	2,3-dinor Prostaglandin E1	-7.75	41.8		326.209	5.867	C18 H30 O5	326.207	325.2	2.58468e-06	6.05065e-06	2.17461	0.000104842	0.100488	0.427174	-1.2271	2.15754e-06	2.84457e-06	1.9784e-06	2.68785e-06	2.48431e-06	1.57535e-06	4.78341e-06	2.16604e-06	3.379e-06	6.50264e-06	6.90117e-06	5.07136e-06	4.85448e-06	8.46879e-06	6.69107e-06	6.53671e-06
4121	Cholic acid	-8.12	95.6	C00695	408.288	6.414	C24 H40 O5	408.284	407.277	1.53684e-05	2.87966e-07	2.28355	0.00739724	0.152751	53.369	5.73793	1.45531e-05	1.8904e-07	1.39936e-05	4.67085e-06	1.11236e-05	3.53296e-05	1.53207e-05	2.77671e-05	1.03238e-07	7.65295e-08	2.35673e-07	3.45746e-07	2.17661e-07	1.74599e-07	9.65186e-07	1.85092e-07
4629	Glycochenodeoxycholic acid	-8.02	98.8	C05466	449.314	7.774	C26 H43 N O5	449.311	448.303	1.04888e-05	1.29211e-06	1.45712	0.0434288	0.223424	8.11756	3.02105	2.48481e-06	1.92023e-05	2.4868e-05	1.03712e-06	2.38944e-05	2.60372e-06	9.40904e-06	4.10705e-07	4.23312e-07	3.61953e-07	1.36835e-06	8.19354e-07	9.85255e-07	3.35864e-06	2.8557e-06	1.64308e-07
4777	16-Glucuronide-estriol	-8.86	87.3		464.205	5.221	C24 H32 O9	464.201	463.193	2.99287e-05	6.16342e-05	1.42543	0.0444041	0.224541	0.485586	-1.0422	6.4749e-05	3.56058e-05	2.34781e-05	7.38726e-05	2.26994e-05	2.99302e-06	5.26664e-06	1.07654e-05	1.50071e-05	3.672e-05	0.000112809	7.83323e-05	7.93229e-05	3.92598e-05	6.18034e-05	6.98195e-05
4810	Glycocholic acid	-8.25	54.3	C01921	465.309	6.524	C26 H43 N O6	465.305	464.298	3.11591e-05	8.49528e-06	1.82971	0.00724426	0.152373	3.66782	1.87492	1.28334e-05	3.84171e-05	4.31638e-05	6.11327e-06	5.6973e-05	3.29288e-05	4.10804e-05	1.77634e-05	4.93258e-06	7.59789e-06	9.26878e-06	3.95527e-06	5.55894e-06	1.81316e-05	1.59333e-05	2.58393e-06
4879	Sulfochenodeoxycholic acid	-9.44	89.7		472.249	6.416	C24 H40 O7 S	472.245	471.238	0.00132274	5.63612e-06	2.49171	0.00735178	0.15264	234.69	7.87461	0.00131285	1.85593e-05	0.000459794	0.00127535	0.00215964	0.00300843	0.000485986	0.00186131	1.67403e-06	3.02872e-06	2.0271e-06	3.27817e-06	2.38602e-06	1.4686e-06	2.81839e-05	3.04246e-06
5298	Taurocholic acid	-8.57	94.1		515.292	6.023	C26 H45 N O7 S	515.287	514.28	6.04015e-05	7.81039e-06	1.67104	0.042521	0.222348	7.73349	2.95112	3.46738e-06	8.17076e-05	8.96197e-06	0.000105977	1.1178e-05	0.000157603	7.83044e-06	0.000106487	3.0991e-06	5.79982e-06	3.08546e-05	2.08399e-06	6.09044e-06	7.10538e-06	5.52407e-06	1.92572e-06
6324	3-HYDROXYPROPIONIC ACID	2.1	23.5		90.0317	1.051	C3 H6 O3	90.0319	91.039	6.01046e-06	9.9462e-06	1.49413	0.0331125	0.21099	0.604297	-0.726671	6.48504e-06	6.17414e-06	7.4159e-06	7.01003e-06	4.01128e-06	3.39185e-06	8.08474e-06	5.5107e-06	4.78413e-06	9.65102e-06	1.43517e-05	1.47929e-05	5.79024e-06	5.90394e-06	1.03552e-05	1.39405e-05
6436	1-AMINOCYCLOPROPANECARBOXYLATE	-0.87	76.1		101.048	0.775	C4 H7 N O2	101.048	102.055	0.000536975	0.000197155	1.6355	0.0449271	0.225125	2.72362	1.44553	0.000144162	0.000197602	0.000313753	0.000486718	0.000452506	0.000860701	0.00133264	0.000507712	0.00026959	0.000431668	0.000121944	0.000125804	0.000144406	0.000197276	9.52584e-05	0.000191291
6506	p-Benzoquinone	-3.26	15.6		108.021	2.465	C6 H4 O2	108.021	109.028	1.48392e-05	2.75024e-05	1.57041	0.0167844	0.179574	0.539561	-0.890142	3.01287e-05	7.79297e-06	7.22697e-06	8.36164e-06	7.14946e-06	1.47735e-05	3.23982e-05	1.08824e-05	9.43257e-06	2.95649e-05	2.98913e-05	2.68238e-05	2.97448e-05	2.83688e-05	2.82357e-05	3.79572e-05
6552	cytosine	-4.02	95.9		111.043	1.766	C4 H5 N3 O	111.043	112.05	0.00024422	0.000344864	1.30236	0.0385772	0.21791	0.708162	-0.497848	0.000360623	0.000217701	0.000143437	0.000337429	0.000223966	0.000102658	0.000366145	0.000201801	0.000262834	0.000343809	0.000356495	0.000283693	0.000356205	0.000370896	0.000498969	0.000286015
6599	Creatinine	-3.96	93.9		113.059	0.776	C4 H7 N3 O	113.058	114.066	0.00327541	0.00515265	1.75102	0.00171381	0.111385	0.635675	-0.653639	0.00368064	0.00279225	0.00249008	0.00396711	0.00333264	0.00146386	0.0052874	0.00318932	0.00573201	0.00551406	0.00529419	0.00512455	0.00495259	0.00603239	0.00517136	0.00340008
6615	5,6-Dihydrouracil	-3.54	39.1		114.043	3.056	C4 H6 N2 O2	114.043	115.05	6.37909e-06	1.35634e-05	2.17488	0.00116772	0.105708	0.470317	-1.08829	1.16041e-05	6.63956e-06	5.14529e-06	5.43222e-06	6.60824e-06	4.61903e-06	6.87626e-06	4.10802e-06	9.44504e-06	1.48532e-05	9.81277e-06	2.23951e-05	1.25176e-05	1.68044e-05	9.80062e-06	1.28784e-05
6669	GUANIDINOACETATE	-5.9	86.7		117.054	0.761	C3 H7 N3 O2	117.053	118.061	8.90082e-05	0.000152124	1.58175	0.020833	0.190745	0.585103	-0.773237	0.000108317	0.000120447	7.24275e-05	7.47719e-05	3.60052e-05	0.000101631	6.85048e-05	0.000129962	0.000142063	0.000157783	0.00022676	7.85528e-05	0.000154329	0.000250637	8.8643e-05	0.000118223
6673	Indole	-4.55	88.4		117.058	3.983	C8 H7 N	117.057	118.065	0.000162724	0.000232606	1.38024	0.0314932	0.209054	0.699572	-0.515456	0.000200287	0.000210486	0.000131957	0.000233902	0.000188225	7.7487e-05	0.00015007	0.00010938	0.000197955	0.000224603	0.000286597	0.000182376	0.000333062	0.000141594	0.000276964	0.000217693
6711	Threonine	-2.63	44.1		119.058	0.767	C4 H9 N O3	119.058	120.065	0.000342633	9.34805e-05	1.77463	0.0218171	0.192998	3.66529	1.87393	0.000108167	6.65306e-05	0.000236809	0.00032642	0.000303132	0.000649658	0.000744584	0.000305765	7.38073e-05	0.000253788	3.77099e-05	8.11554e-05	6.45185e-05	8.92623e-05	3.54222e-05	0.00011218
6734	2,4-DIHYDROXYBUTANOIC ACID	7.38	24.4		120.042	1.054	C4 H8 O4	120.043	121.05	9.55489e-06	1.34518e-05	1.28897	0.0419347	0.221634	0.710306	-0.493486	9.8577e-06	1.25639e-05	7.05519e-06	8.05448e-06	1.04672e-05	7.30269e-06	1.25929e-05	8.54511e-06	1.37507e-05	2.174e-05	1.29089e-05	6.28285e-06	1.49366e-05	1.46558e-05	1.33129e-05	1.00266e-05
7000	Creatine	-4.11	81.2		131.069	0.773	C4 H9 N3 O2	131.069	132.076	0.00315422	0.00493368	1.59876	0.00873262	0.1562	0.639323	-0.645383	0.00414825	0.00314983	0.00191949	0.00366916	0.0034632	0.00125254	0.0055298	0.00210147	0.00413894	0.00567774	0.00571473	0.00497905	0.0048132	0.00595265	0.00499913	0.00319404
7085	Adenine	-5.87	73.9		135.054	1.065	C5 H5 N5	135.054	136.061	0.000365693	0.000502377	1.48496	0.00666378	0.150801	0.727925	-0.458139	0.000381856	0.000451245	0.000214868	0.000473007	0.000349656	0.000393855	0.000454056	0.000207	0.000479875	0.000529104	0.000577737	0.000377658	0.000520356	0.00045836	0.000527001	0.000548927
7116	1-Methylnicotinamide	-6.31	83.3		136.064	0.837	C7 H8 N2 O	136.063	137.07	0.000311886	0.00067073	1.31126	0.0354067	0.213952	0.464996	-1.10471	0.000605227	3.33013e-05	0.000347685	0.000121524	0.000482167	0.000536413	0.000136706	0.000232068	0.000743846	0.000987587	0.00137805	0.000158084	0.000661666	0.000332271	0.000576131	0.000528207
7139	Trigonelline	-6.55	82.7		137.048	0.769	C7 H7 N O2	137.047	138.054	0.000232308	0.000571769	1.74266	0.0414436	0.221069	0.406296	-1.2994	0.000458687	0.000233674	0.000160024	0.000100138	8.1283e-05	6.90187e-05	0.00054112	0.000214516	0.000464726	0.000671843	0.000679262	0.000293636	0.000529786	0.00143357	0.000261176	0.000240154
7481	3-METHYLADENINE	-6.89	78.8		149.07	1.031	C6 H7 N5	149.069	150.076	0.000163831	0.00024646	1.57265	0.0114071	0.164853	0.664738	-0.589142	0.000214968	0.000232187	0.000102286	0.000179095	0.000146064	6.44621e-05	0.000260096	0.000111494	0.000223561	0.000242804	0.000317594	0.00018418	0.000253769	0.000245708	0.000284001	0.000220064
7561	3-Hydroxyphenylacetic acid	-7.01	86.7		152.047	4.557	C8 H8 O3	152.046	153.054	1.40702e-05	2.56358e-05	1.65703	0.0140606	0.172573	0.548849	-0.865518	2.63552e-05	2.0002e-05	4.25648e-06	8.4419e-06	1.27242e-05	1.00187e-05	2.148e-05	9.28292e-06	2.37383e-05	2.38611e-05	2.58672e-05	1.84716e-05	1.92823e-05	3.29211e-05	1.7357e-05	4.35875e-05
7611	Cyclo-prolylglycine	-6.44	43.6		154.074	1.061	C7 H10 N2 O2	154.073	155.08	7.35483e-05	0.000267036	1.71497	0.0273226	0.203235	0.275425	-1.86027	0.00034292	3.16225e-05	1.93629e-05	1.6686e-05	1.69825e-05	1.53939e-05	3.9934e-05	0.000105485	0.000242111	0.000512238	0.000412504	2.52894e-05	0.00028322	0.000489812	7.80099e-05	9.31008e-05
7688	Acetylproline	-7.01	40		157.074	5.863	C7 H11 N O3	157.073	158.08	4.31082e-05	1.30492e-06	2.51609	0.000945203	0.104672	33.0352	5.04593	2.92258e-05	1.82121e-05	7.11155e-05	3.57047e-05	4.72783e-05	4.45466e-05	2.16725e-05	7.71098e-05	1.99276e-06	2.54047e-07	1.4535e-06	1.02057e-06	1.48997e-06	1.46072e-06	2.40227e-06	3.65497e-07
7769	Indole-3-carboxylic acid	-6.65	85.7		161.048	3.981	C9 H7 N O2	161.047	162.054	0.00015942	0.000209748	1.42523	0.0245012	0.198432	0.760054	-0.395826	0.00019025	0.000194584	0.000126502	0.000223411	0.000180665	0.000100567	0.000149125	0.000110256	0.000214542	0.000203516	0.000245204	0.000182326	0.000251314	0.000143341	0.00022776	0.000209982
7843	p-Coumaric acid	-6.37	80.1		164.047	5.43	C9 H8 O3	164.046	165.054	8.96171e-06	2.78684e-05	1.75534	0.000692973	0.102746	0.321572	-1.63679	1.87853e-05	1.18323e-05	1.71953e-06	1.4299e-05	4.8623e-06	1.25616e-06	1.0685e-05	8.25403e-06	7.60215e-06	2.03793e-05	2.71121e-05	3.2872e-05	2.64989e-05	3.83844e-05	2.81707e-05	4.19279e-05
7874	Methionine sulfoxide	-6.67	28.4		165.046	0.993	C5 H11 N O3 S	165.045	166.052	3.55421e-06	2.57996e-06	1.51739	0.0157586	0.177158	1.37762	0.462178	3.42563e-06	5.14264e-06	3.04348e-06	2.66261e-06	4.35164e-06	2.42595e-06	3.46928e-06	3.91244e-06	3.56999e-06	2.68857e-06	2.47289e-06	1.99248e-06	2.445e-06	2.52037e-06	2.38793e-06	2.56247e-06
8042	Glycylproline	-6.57	21.3		172.085	1.29	C7 H12 N2 O3	172.084	173.091	1.79236e-05	2.89719e-05	1.77615	0.0123733	0.167711	0.618655	-0.692793	2.31402e-05	2.55563e-05	1.76729e-05	1.57824e-05	2.28121e-05	1.29757e-05	1.12454e-05	1.42038e-05	1.73247e-05	2.46602e-05	3.05961e-05	4.36783e-05	2.15628e-05	3.78073e-05	2.01453e-05	3.60006e-05
8392	N-alpha-Acetyl-L-lysine	-7.39	61.9		188.116	0.774	C8 H16 N2 O3	188.115	189.122	1.31389e-05	1.88859e-05	1.67134	0.0199084	0.18848	0.695698	-0.523468	1.99055e-05	1.55546e-05	1.0807e-05	9.69278e-06	9.67777e-06	8.90177e-06	1.69782e-05	1.35935e-05	2.16015e-05	2.47232e-05	1.56116e-05	1.27443e-05	2.18172e-05	2.40866e-05	1.41833e-05	1.63198e-05
8679	N,N-Dimethylarginine	-6.07	62.2		202.143	0.748	C8 H18 N4 O2	202.142	203.149	6.52959e-05	0.000101813	1.77835	0.00972591	0.159345	0.641333	-0.640854	6.31387e-05	7.95608e-05	5.21814e-05	6.88849e-05	4.66962e-05	3.68338e-05	0.000124618	5.04539e-05	0.000113319	0.000130577	0.000123592	9.86376e-05	7.64429e-05	7.1042e-05	9.71948e-05	0.000103696
8726	Indolelactic acid	-6.23	10.2		205.074	3.096	C11 H11 N O3	205.073	206.08	7.08288e-06	1.23072e-05	1.57307	0.0151292	0.175551	0.575509	-0.79709	7.18246e-06	8.45273e-06	5.53816e-06	9.70071e-06	8.3329e-06	4.4738e-06	8.59923e-06	4.38307e-06	5.43863e-06	8.92343e-06	1.14351e-05	1.50215e-05	9.25013e-06	2.03681e-05	1.38719e-05	1.41485e-05
9001	N-Acetylmannosamine	-7.1	94.2		221.09	5.656	C8 H15 N O6	221.088	222.096	0.000121395	1.59096e-05	1.84325	0.0123466	0.167637	7.63029	2.93174	9.05792e-05	1.4034e-05	0.000212073	6.18974e-05	8.86454e-05	0.000294695	9.67921e-05	0.000112443	4.12074e-05	1.32083e-05	1.7473e-07	3.48833e-07	1.71487e-05	1.56944e-05	2.97561e-05	9.73848e-06
9014	Mono-iso-butyl phthalate	-6.78	92.2		222.089	5.693	C12 H14 O4	222.088	223.095	1.47629e-05	4.77308e-05	1.52395	0.0401009	0.219634	0.309296	-1.69294	2.79954e-05	4.02981e-05	1.07217e-05	4.8123e-06	1.39782e-05	4.55732e-06	1.02313e-05	5.50898e-06	1.13038e-05	1.04553e-05	5.30076e-05	4.54135e-05	1.48895e-05	8.31175e-05	0.000112789	5.08696e-05
10080	Androstenedione	-6.85	59.2		286.193	5.635	C19 H26 O2	286.191	287.199	2.1991e-05	5.0215e-05	1.83324	0.00400718	0.138944	0.437936	-1.19121	4.39777e-05	4.07565e-05	1.70422e-05	1.85141e-05	1.22167e-05	5.24513e-06	2.69747e-05	1.12006e-05	3.20518e-05	3.39203e-05	7.21119e-05	3.55443e-05	5.2081e-05	5.87917e-05	7.95729e-05	3.76464e-05
10120	Testosterone	-7.03	78.1		288.209	5.936	C19 H28 O2	288.207	289.214	0.00011102	0.000169879	1.52604	0.0495713	0.229878	0.653521	-0.613695	0.000248405	0.000163948	8.45925e-05	0.000101526	0.000116513	3.23898e-05	7.19456e-05	6.88355e-05	9.95674e-05	0.000195275	0.000193642	0.000209034	0.00016914	0.000125644	0.000184434	0.000182298
10158	Androsterone	-6.79	87.4		290.225	5.377	C19 H30 O2	290.223	291.23	2.54058e-05	6.09007e-05	1.69368	0.00772996	0.153527	0.417167	-1.2613	7.53538e-05	1.90968e-05	1.53931e-05	2.42823e-05	2.18886e-05	1.78884e-06	4.11895e-05	4.25325e-06	3.8755e-05	2.84407e-05	8.10109e-05	6.05939e-05	5.26112e-05	6.6312e-05	6.1698e-05	9.77842e-05
10561	4-PREGNEN-20ALPHA-OL-3-ONE	-6.91	67.7		316.24	5.633	C21 H32 O2	316.238	317.245	3.34001e-05	5.58204e-05	1.31101	0.0445349	0.224688	0.598349	-0.740942	3.69357e-05	7.53118e-05	3.21317e-05	4.80993e-05	2.0595e-05	1.37117e-05	3.54778e-06	3.68676e-05	4.40589e-05	6.25003e-05	6.71181e-05	5.72168e-05	3.9132e-05	3.46464e-05	9.14657e-05	5.04253e-05
10710	17alpha-Hydroxyprogesterone	-7.16	83.6		330.219	5.803	C21 H30 O3	330.217	331.224	4.90353e-05	2.00842e-05	1.64362	0.0335271	0.211461	2.44148	1.28776	4.9129e-05	7.04174e-05	3.19939e-05	2.32422e-05	9.54239e-05	5.10551e-05	1.12046e-05	5.9816e-05	1.22053e-05	9.46201e-06	3.88336e-05	5.5278e-06	4.71486e-06	2.24532e-05	6.52116e-05	2.26533e-06
10929	19(R)-hydroxy Prostaglandin A2	-7.14	76.4		350.209	5.63	C20 H30 O5	350.207	351.214	2.35382e-05	6.11601e-06	1.68663	0.0352758	0.213777	3.84862	1.94434	2.71729e-05	4.89315e-05	3.67788e-06	5.24195e-05	1.36175e-05	3.95073e-06	1.29134e-05	2.56221e-05	3.66982e-06	2.84526e-06	3.97091e-06	3.40644e-06	7.02358e-06	4.05546e-06	1.6691e-05	7.26566e-06
11142	3-oxo lithocholic acid	-7.16	53.1		374.282	6.433	C24 H38 O3	374.279	375.287	0.00016959	2.98496e-05	2.31054	0.00135072	0.107119	5.68149	2.50627	0.000218055	5.7934e-05	0.000203461	0.000126262	0.000147547	0.000320937	0.000129569	0.000152954	1.93847e-05	1.24369e-05	3.9812e-05	5.13653e-05	5.05186e-05	2.12334e-05	2.48959e-05	1.91498e-05
Note:
1) the screening conditions for these differential metabolites were VIP greater than 1 and P-value less than 0.05;
2)
Items	Descriptions
id	The unique data number of the substance in this qualitative analysis
MS2 name	The name of the substance obtained by qualitative matching analysis of secondary mass spectrometry
MS2 ppm	The accuracy between the accurate molecular weight of the second-order qualitative matching material and the accurate molecular weight of the single isotope; the closer to 0, the better
MS2 score	The score of the qualitative matching of the secondary mass spectrometry, take the value [0,100]; the bigger, the better
Monoisotopic Molecular Weight	The exact molecular weight of isotope of the matched substance (in theory)
RT [min]	The chromatographic retention time of the substance
Formula	The molecular or predictive chemical formula of the substance obtained from qualitative matching analysis
Molecular Weight	The molecular weight of the detected substance (the actual value)
m/z	The mass-charge ratio of a characteristic ion of matter
